# Supplementary material for: Plasma-Induced Surface Modification of Sapphire and Its Influence on Graphene Grown by Plasma-Enhanced Chemical Vapour Deposition
Source: Nanomaterials (Basel). 2023 Jun 27;13(13):1952. doi: 10.3390/nano13131952 (PMC10343755; doi:10.3390/nano13131952)
Supplement: Supplementary file 1 [file nanomaterials-13-01952-s001.zip]

Archive with 1 entries (1 files):
- nanomaterials-2451307-supplementary.pdf
